# Supplementary material for: Influence of Phosphate Marinades on the Quality and Flavor Characteristics of Prepared Beef
Source: Molecules. 2025 Jan 6;30(1):202. doi: 10.3390/molecules30010202 (PMC11721332; doi:10.3390/molecules30010202)
Supplement: Supplementary file 1 [file molecules-30-00202-s001.zip]

Archive with 1 entries (1 files):
- molecules-3340596-supplementary.pdf
